# Supplementary material for: Switching to Intravitreal Brolucizumab after Ranibizumab or Aflibercept Using Treat and Extend Regimen for Neovascular Age-Related Macular Degeneration in Japanese Patients: 1-Year Results and Factors Associated with Treatment Responsiveness
Source: J Clin Med. 2024 Jul 26;13(15):4375. doi: 10.3390/jcm13154375 (PMC11312903; doi:10.3390/jcm13154375)
Supplement: Supplementary file 1 [file jcm-13-04375-s001.zip]

Archive with 1 entries (1 files):
- jcm-3101974-supplementary.xlsx
