# Supplementary material for: Switching to Intravitreal Brolucizumab after Ranibizumab or Aflibercept Using Treat and Extend Regimen for Neovascular Age-Related Macular Degeneration in Japanese Patients: 1-Year Results and Factors Associated with Treatment Responsiveness
Source: J Clin Med. 2024 Jul 26;13(15):4375. doi: 10.3390/jcm13154375 (PMC11312903; doi:10.3390/jcm13154375)
Supplement: Supplementary file 1 [file jcm-13-04375-s001.zip › jcm-3101974-supplementary.xlsx]

## Sheet: list
sex M:1	age	subtype	PCV	initial treatment	before switching	previous number of antiVEGF	number of IVR	number of IVA	number of PDT	duration before IVBR (M)	interval before IVBR (W)	6M	12M	rate of dry macula before IVBR	6M	12M	good response	BCVA	BCVA<0.3	1M	3M	6M	12M	CMT(µm)	CMT>200	1M	3M	6M	12M	CCT (µm)	CCT>250	1M	3M	6M	12M
1	87	PCV	1	IVA	IVA	10	-	10	-	17	7	15	17	1	1	1	1	0.154902	1	0.154902	0.154902	0.154902	0.30103	137	0	141	141	136	136	112	0	104	106	112	112
1	84	MNV1	0	IVA-PDT	IVA	10	-	10	2	18	5	8	8	0	0	1	0	0.522879	0	0.39794	0.69897	0.39794	0.39794	162	0	124	131	129	123	260	1	205	190	233	231
1	72	PCV	1	IVA	IVA	17	-	17	1	70	6	12	12	0	1	0	0	0.522879	0	0.39794	0.69897	0.69897	0.522879	200	1	131	139	120	114	189	0	212	192	202	141
1	81	MNV1	0	IVA	IVA	4	-	4	-	8	6	12	9	0	1	0	0	0.69897	0	0.69897	0.522879	0.39794	0.69897	120	0	214	148	164	154	330	1	331	357	343	320
1	85	PCV	1	IVR	IVA	38	6	32	-	105	8	11	11	0	1	0	0	0.823909	0	0.69897	1.04576	0.69897	0.823909	226	1	214	159	184	147	184	0	143	137	134	135
0	75	PCV	1	IVA	IVA	30	-	30	-	42	5	12	12	0	1	1	1	0.39794	0	0.39794	1	0.39794	0.221849	276	1	218	192	234	228	109	0	109	104	96	95
1	78	MNV1	0	IVA	IVA	38	-	38	-	65	9	12	10	0	1	1	1	0	1	0.30103	0.0457575	0.0457575	0.09691	206	1	206	165	159	103	173	0	173	170	103	154
1	64	MNV1	0	IVA-PDT	IVA	3	-	3	1	48	8	10	12	0	1	1	1	0.09691	1	0.09691	0.0457575	-0.0791812	0.0457575	221	1	124	125	134	112	263	1	217	182	202	219
1	84	PCV	1	IVR-PDT	IVA	33	13	20	2	92	10	10	12	0	1	0	0	0.69897	0	0.39794	0.39794	0.39794	0.69897	159	0	150	152	154	178	333	1	328	331	314	322
1	81	MNV1	0	IVA	IVA	19	-	19	-	31	8	12	9	0	1	1	0	0	1	0	-0.0791812	-0.0791812	-0.0791812	192	0	192	181	164	162	369	1	369	374	331	330
0	90	PCV	1	IVR-PDT	IVA	60	17	43	1	94	7	11	9	1	1	1	0	0.522879	0	0.39794	0.39794	0.69897	0.30103	207	1	207	111	153	129	84	0	84	70	68	87
1	73	MNV1	0	IVA	IVA	30	-	30	-	48	5	8	10	1	1	1	1	0.522879	0	0.39794	0.39794	0.522879	0.09691	150	0	163	157	148	162	112	0	91	88	116	98
1	79	PCV	1	IVA	IVA	20	-	20	-	34	7	10	10	0	1	1	1	0.09691	1	0.09691	0.09691	-0.0791812	0.09691	324	1	141	139	133	131	190	0	149	137	140	134
1	80	MNV1	0	IVR-PDT	IVR	32	25	7	4	106	7	8	11	0	1	1	1	0.823909	0	0.90309	0.69897	0.69897	0.823909	270	1	215	140	128	124	159	0	151	139	131	123
1	82	MNV1	0	IVA	IVA	26	-	26	-	46	11	12	12	0	1	1	1	0.09691	1	0.0457575	0.0457575	0.154902	0.09691	206	1	206	185	185	164	206	0	197	202	195	200
1	83	MNV1	0	IVR	IVA	48	6	42	-	94	9	11	11	0	1	1	1	0.30103	0	0.154902	0.09691	0.154902	0.39794	181	0	120	115	150	147	198	0	186	156	150	132
0	75	PCV	1	IVA	IVA	13	-	13	-	18	6	8	8	1	1	0	0	0.39794	0	0.09691	0	0	0.30103	162	0	129	141	128	118	134	0	112	125	117	121
1	79	MNV1	0	IVA	IVA	32	-	32	-	62	8	8	8	0	0	0	0	0.30103	0	0.30103	0.30103	0.30103	0.30103	364	1	333	316	306	225	507	1	409	387	402	518
1	76	PCV	1	IVR-PDT	IVA	74	17	57	3	116	7	10	8	1	1	1	0	0.823909	0	0.823909	0.69897	0.69897	1	134	0	111	125	96	141	147	0	122	137	128	87
0	71	MNV1	0	IVA	IVA	11	-	11	-	27	5	8	8	0	1	0	0	0.69897	0	0.69897	0.69897	0.69897	0.522879	210	1	206	201	206	210	388	1	383	379	383	404
1	74	MNV1	0	IVA	IVA	36	-	36	-	65	9	12	12	1	1	1	1	0.39794	0	0.30103	0.30103	0.30103	0.522879	144	0	139	122	122	121	142	0	129	124	131	130
0	67	PCV	1	IVA	IVA	23	-	23	-	38	5	8	8	1	1	0	0	0.30103	0	0.221849	0.221849	0.221849	0.69897	232	1	198	167	204	143	106	0	128	120	120	93
1	79	MNV1	0	IVA	IVA	14	-	14	-	21	9	12	12	0	1	1	1	0.0457575	1	0.0457575	0.09691	0.09691	0.09691	203	1	153	162	170	124	189	0	156	164	177	201
1	86	MNV1	0	IVA-PDT	IVA	13	-	13	1	13	5	8	8	0	0	1	0	0.39794	0	0.522879	0.522879	0.69897	0.69897	245	1	222	140	145	152	245	0	231	202	191	223
1	73	MNV1	0	IVR-PDT	IVA	52	6	46	3	101	8	8	8	0	0	0	0	0.39794	0	0.39794	0.39794	0.522879	0.39794	122	0	116	125	121	128	179	0	153	149	154	99
1	77	MNV1	0	IVR	IVA	8	1	7	-	26	5	12	20	0	1	1	1	0.69897	0	0.522879	0.522879	0.522879	0.522879	355	1	345	83	80	65	154	0	180	170	159	146
1	75	MNV2	0	IVR-PDT	IVR	19	19	-	2	37	6	8	10	0	0	1	1	0.522879	0	0.522879	0.522879	0.30103	0.30103	303	1	188	151	217	119	167	0	144	104	120	101
1	85	MNV1	0	PDT	IVR	16	16	-	4	72	5	10	10	1	0	1	1	0.221849	1	0.30103	0.221849	0.522879	0.39794	143	0	133	165	197	156	103	0	74	97	102	89
1	79	PCV	1	IVR	IVR	62	49	13	10	122	8	12	9	0	1	1	0	0.154902	1	0.30103	0.30103	0.30103	0.69897	124	0	123	122	105	81	138	0	101	99	89	121
1	77	MNV1	0	IVA	IVA	6	-	6	-	17	8	12	12	0	1	1	1	0.221849	1	0.221849	0.221849	0.30103	0.221849	153	0	132	129	127	136	142	0	159	166	153	157
0	83	PCV	1	IVA-PDT	IVA	14	-	14	1	42	5	8	10	0	0	1	1	1	0	0.90309	0.69897	0.69897	1	54	0	58	45	38	46	102	0	64	81	111	79
0	88	PCV	1	IVR	IVA	56	21	35	-	109	5	8	8	0	0	0	0	0.154902	1	0.30103	0.154902	0.221849	0.154902	218	1	149	169	230	187	159	0	132	128	140	138
1	79	MNV1	0	PDT	IVR	16	-	16	4	76	8	9	10	0	1	1	1	0.30103	0	0.30103	0.30103	0.221849	0.30103	161	0	137	137	132	135	127	0	120	120	133	150
1	79	PCV	1	IVR-PDT	IVR	14	14	-	3	36	7	8	10	0	1	1	1	0.69897	0	0.90309	0.69897	0.823909	1.09691	693	1	163	141	144	109	454	1	461	422	430	402
1	79	MNV1	0	IVR	IVA	71	17	54	4	123	7	8	9	0	1	1	0	0.154902	1	0.221849	0.09691	0.154902	0.154902	155	0	118	118	113	118	342	1	301	275	264	308
0	63	PCV	1	IVA	IVA	11	-	11	1	35	9	9	9	0	0	0	0	0.221849	1	0.221849	0	0.0457575	0.0457575	206	1	206	158	186	287	178	0	178	174	188	270
